# Supplementary material for: Association of Shift, Day, Month and Year with Mortality: Observational Study of Spanish and USA Emergency Care Cohorts
Source: Med Sci (Basel). 2026 Jan 22;14(1):56. doi: 10.3390/medsci14010056 (PMC12922032; doi:10.3390/medsci14010056)
Supplement: Supplementary file 1 [file medsci-14-00056-s001.zip]

Archive with 1 entries (1 files):
- medsci-4091669-supplementary.pdf
